# Supplementary material for: Identification of a Specific Role of Dihydrozeatin in the Regulation of the Cell Differentiation Activity in Arabidopsis Roots
Source: Plants (Basel). 2025 May 16;14(10):1501. doi: 10.3390/plants14101501 (PMC12114884; doi:10.3390/plants14101501)
Supplement: Supplementary file 1 [file plants-14-01501-s001.zip]

Archive with 1 entries (1 files):
- plants-3538843-supplementary.pdf
